# Supplementary material for: Erythrocyte Glycolytic and Redox Metabolism Affects Muscle Oxygenation and Exercise Performance: A Randomized Double-Blind Crossover Study in Men
Source: Sports Med. 2025 Jul 28;55(12):3157–81. doi: 10.1007/s40279-025-02279-2 (PMC12628466; doi:10.1007/s40279-025-02279-2)
Supplement: Supplementary file 2 — Supplementary file2 (XLSX 17 KB) [file 40279_2025_2279_MOESM2_ESM.xlsx]

## Sheet: anova-results
3.1. Muscle Damage
	Condition				Time				Interaction
	df	F	p	η²ₚ	df	F	p	η²ₚ	df	F	p	η²ₚ
Arm ROM	1, 19	0.441	0.515	0.023	1, 19	1.521	0.233	0.074	1, 19	7.675	0.012	0.288
Arm DOMS	1, 19	5.52	0.03	0.225	1, 19	5.52	0.03	0.225	1, 19	5.52	0.03	0.225
Leg ROM	1, 19	138	<0.001	0.879	1, 19	186	<0.001	0.908	1, 19	150	<0.001	0.888
Leg DOMS	1, 19	136.58	<0.001	0.878	1, 19	136.58	<0.001	0.878	1, 19	136.58	<0.001	0.878
Plasma Hemoglobin	1, 19	10.45	0.004	0.355	2, 38	77.85	<0.001	0.804	1.37, 26.10	24.8	<0.001	0.566
Creatine Kinase	1, 19	87.98	<0.001	0.822	1.23, 23.34	86.73	<0.001	0.82	1.22, 23.13	100.72	<0.001	0.841
Methemoglobin Concentration	1, 19	0.022	0.883	0.001	2, 38	9.344	<0.001	0.33	1.39, 26.40	3.595	0.056	0.159
3.2. Glycolysis
	Condition				Time				Interaction
	df	F	p	η²ₚ	df	F	p	η²ₚ	df	F	p	η²ₚ
Glycolytic Flux	1, 19	0.00133	0.971	0	2.15, 40.77	38.35	<0.001	0.67	2.24, 42.60	4.61	0.013	0.195
Glycolytic Flux - Glucose Challenge	1, 19	8.05	0.011	0.298	3, 57	6.07	0.001	0.242	3, 57	0.256	0.857	0.013
Glycolytic Flux - H₂O₂ Challenge	1, 19	5.33	0.032	0.219	4, 76	12.28	<0.001	0.393	4, 76	0.825	0.513	0.042
Hexokinase Activity	1, 19	0.32	0.578	0.017	2, 38	24.4	<0.001	0.562	2, 38	7.297	0.002	0.277
G6PD Activity	1, 19	0.355	0.558	0.018	1.19, 22.61	90.14	<0.001	0.826	1.62, 30.71	4.13	0.033	0.179
Phosphofructokinase Activity	1, 19	0.43	0.521	0.022	1.90, 36.02	7.36	0.002	0.279	2, 38	0.0725	0.93	0.004
GAPDH Activity	1, 19	0.283	0.601	0.015	1.31, 24.89	4.14	0.043	0.179	2, 38	0.65	0.53	0.033
2,3-BPG Concentration	1, 19	1.99	0.175	0.095	1.25, 23.83	55.56	<0.001	0.745	1.39, 26.42	3.06	0.079	0.139
3.3. Redox metabolism
	Condition				Time				Interaction
	df	F	p	η²ₚ	df	F	p	η²ₚ	df	F	p	η²ₚ
F2-isoprostanes	1, 19	9.25	0.007	0.328	1.42, 27.04	39.91	<0.001	0.677	1.47, 27.98	4.72	0.026	0.199
Protein Carbonyls	1, 19	1.96	0.178	0.093	2, 38	20.15	<0.001	0.515	1.38, 26.15	7.75	0.005	0.29
Glutathione	1, 19	4.24	0.053	0.183	2, 38	58.71	<0.001	0.756	2, 38	13.83	<0.001	0.421
Superoxide Dismutase	2, 38	11.1	<0.001	0.369	1, 19	13.35	0.002	0.413	2, 38	13.72	<0.001	0.419
Catalase	2, 38	28.4	<0.001	0.599	1, 19	25.95	0.002	0.577	2, 38	12.04	<0.001	0.388
Glutathione Peroxidase	1, 19	4.47	0.048	0.19	2, 38	23.39	<0.001	0.552	2, 38	32.47	<0.001	0.631
Glutathione Reductase	1, 19	0.0785	0.782	0.004	2, 38	5.06	0.011	0.21	1.14, 21.73	0.56	0.485	0.029
Vitamin C	1, 19	0.003	0.959	0	1.65, 31.31	12.45	<0.001	0.396	2, 38	1.33	0.277	0.065
Vitamin E	1, 19	19.12	<0.001	0.502	1.45, 27.47	7.01	0.004	0.27	1.37, 25.98	0.51	0.538	0.026
NADH	1, 19	0.072	0.791	0.004	2, 38	2.846	0.071	0.13	1.34, 25.48	5.244	0.022	0.216
NADPH	1, 19	4.27	0.053	0.184	2, 38	1.02	0.37	0.051	1.50, 28.46	4.04	0.039	0.175
3.4. and 3.5. Exercise and vascular occlusion near-infrared spectroscopy
	Condition				Time				Interaction
	df	F	p	η²ₚ	df	F	p	η²ₚ	df	F	p	η²ₚ
Arm O₂Hb - arm-crank test	1,19	0.19	0.666	0.01	1.554, 29.531	144.31	<0.001	0.884	4.955, 94.144	1.7	0.142	0.082
Arm HHb - arm-crank test	1,19	1.13	0.302	0.056	1.853, 35.206	232.08	<0.001	0.924	5.594, 106.283	2.406	0.036	0.112
Arm tHb - incremental test	1,19	0.033	0.859	0.002	3.356, 63.767	26.132	<0.001	0.579	5.109, 97.066	0.419	0.838	0.022
Leg O₂Hb - cycling test	1,19	1.3	0.268	0.064	2.407, 45.726	142.06	<0.001	0.882	4.093, 77.769	5.65	<0.001	0.229
Leg HHb - cycling test	1,19	0.008	0.928	4.426×10⁻⁴	2.699, 51.288	163.33	<0.001	0.896	4.895, 92.997	5.86	<0.001	0.236
Leg tHb - cycling test	1,19	0.756	0.396	0.038	3.109, 59.071	20.52	<0.001	0.519	4.694, 89.191	3.2	0.012	0.144
Arm O₂Hb - occlusion test	1,19	0.087	0.772	0.005	1.500, 28.504	185.544	<0.001	0.907	2.370, 45.032	2.65	0.073	0.122
Arm HHb - occlusion test	1,19	3.12	0.093	0.141	1.370, 26.035	212.95	<0.001	0.918	3.289, 62.490	6.36	<0.001	0.251
Arm tHb - occlusion test	1,19	0.39	0.542	0.02	1.65, 31.44	4.84	0.02	0.203	3.36, 63.78	1.96	0.122	0.094
Leg O₂Hb - occlusion test	1,19	19.165	<0.001	0.502	2.004, 38.007	286.89	<0.001	0.938	2.798, 53.170	15.65	<0.001	0.452
Leg HHb - occlusion test	1,19	15.08	<0.001	0.443	1.630, 30.965	139.3	<0.001	0.88	5.026, 95.503	22.01	<0.001	0.537
Leg tHb - occlusion test	1,19	0.168	0.687	0.009	1.985, 37.711	48.92	<0.001	0.72	3.85, 73.12	8.87	<0.001	0.318
3.6. Isokinetic dynamometry
	Condition				Time				Interaction
	df	F	p	η²ₚ	df	F	p	η²ₚ	df	F	p	η²ₚ
Arm peak isometric torque	1,19	1.196	0.288	0.059	1, 19	0.161	0.692	0.008	1, 19	9.559	0.006	0.335
Arm concentric torque	1,19	3.926	0.062	0.171	1, 19	0.594	0.45	0.03	1, 19	4.118	0.057	0.178
Arm eccentric peak torque	1,19	0.095	0.762	0.005	1, 19	0.112	0.741	0.006	1, 19	10.868	0.004	0.364
Leg isometric peak torque	1,19	98.7	<0.001	0.839	1, 19	141.2	<0.001	0.881	1, 19	142.4	<0.001	0.882
Leg concentric peak torque	1,19	109.5	<0.001	0.852	1, 19	137	<0.001	0.878	1, 19	61.7	<0.001	0.765
Leg eccentric peak torque	1,19	92.4	<0.001	0.83	1, 19	111.7	<0.001	0.855	1, 19	131.9	<0.001	0.874

## Sheet: t-test-results
3.7. Peak oxygen uptake and haematologic parameters
Student paired t-test						Wilcoxon signed-rank test
	df	t	p	Hedge’s g			W	p	rb
Erythrocyte count (n)	19	0.95	0.354	0.204		White blood cell count (n)	124	0.498	0.181
Platelet count (n)	19	-0.76	0.457	-0.67		Hemoglobin concentration	107.5	0.94	0.024
VO2peak arm test (mL/kg/min)	19	-2.446	0.024	-0.163		Hematocrit	63.5	0.343	-0.257
Heart rate peak arm test (bps)	19	-0.046	0.9638	0.009		VO2peak cycle test (mL/kg/min)	25	0.0017	-0.668
Heart rate peak cycle test (bps)	19	0.818	0.4233	0.111		RER cycle test	9	0.004	-0.621
RER arm test	19	1.955	0.065	0.208
